# Supplementary material for: Integrating the RFID identification system for Charolaise breeding bulls with 3D imaging for virtual archive creation
Source: PeerJ Comput Sci. 2019 Mar 4;5:e179. doi: 10.7717/peerj-cs.179 (PMC7924494; doi:10.7717/peerj-cs.179)
Supplement: Supplemental Information 1 [file peerj-cs-05-179-s001.xlsx]

## Sheet: Biometry1-2
measures	animal	Mean of means		Legend
1	1	1.55		Measure	Animal
1	1	1.54		1=topline	1=live animal
1	1	1.57		2=wither's height	2=3D model
1	2	1.56		3=rear trimness
1	2	1.5
1	2	1.53
2	1	1.47
2	1	1.45
2	1	1.48
2	2	1.44
2	2	1.44
2	2	1.45
3	1	0.5
3	1	0.51
3	1	0.49
3	2	0.49
3	2	0.52
3	2	0.51
